# Supplementary material for: Pollen foraging preferences in honey bees and the nutrient profiles of the pollen
Source: Sci Rep. 2024 Jul 1;14:15028. doi: 10.1038/s41598-024-65569-1 (PMC11217361; doi:10.1038/s41598-024-65569-1)
Supplement: Supplementary file 2 — Supplementary Information 2. [file 41598_2024_65569_MOESM2_ESM.zip]

Archive with 2 entries (2 files):
- HILIC Chemical Species Abundance.xlsx
- Reverse Phase Species Abundance.xlsx
