# Supplementary material for: Pollen foraging preferences in honey bees and the nutrient profiles of the pollen
Source: Sci Rep. 2024 Jul 1;14:15028. doi: 10.1038/s41598-024-65569-1 (PMC11217361; doi:10.1038/s41598-024-65569-1)
Supplement: Supplementary file 2 — Supplementary Information 2. [file 41598_2024_65569_MOESM2_ESM.zip › HILIC Chemical Species Abundance.xlsx]

## Sheet: HILIC Chemical Species Abundanc
sample.names.filename	sample.names	filenames	filepaths	run.order	prep.order	unique.sn	species	sample.type	vial	code	location	collected	processed	2-{1-benzoyl-3-[(6-methoxy-3,4-dihydroisoquinolin-1-yl)methyl]piperidin-4-yl}acetic acid	13'-carboxy-alpha-tocopherol	DG(34:4)	(12S,13S)-EOD;(12S,13S)-Epoxylinolenic acid	PI(19:0/22:0)	1-[3-(diaminomethyl)phenyl]-3-[1,2',7-trihydroxy-6'-(3-hydroxypropyl)-2'-methyl-8-(8-methyl-4-methylidenenona-2,7-dien-1-ylidene)-octahydro-1H-spiro[azulene-2,1'-cyclohexan]-5'-ylidene]butan-2-one	CHEBI:79568	3-{2,2-diamino-1-[25'-benzyl-8',9',10'-trihydroxy-19'-(2-hydroxyethoxy)-20'-methoxy-14'-({1H,5H-pyrrolo[3,4-b]pyrrol-5-yl}methyl)-4',6',17',26'-tetraoxaspiro[cyclopentane-1,11'-hexacyclo[13.11.0.0?,??.0?,??.0??,??.0??,??]hexacosane]-1',3'(13'),14',18'(23'),19',21'-hexaen-7'-yl]ethoxy}-3-oxopropanoic acid	CNP0438399	anthranilic acid	UNPD137682	TAG(18:3n3/14:0/22:6n3)	Microginin T2	10-amino-6-[(2-aminopyridin-4-yl)methyl]-21,29-dihydroxy-28-methoxy-4-oxo-13,14-dithia-3,9,11-triazatricyclo[24.3.1.1?,?]hentriaconta-1(29),9,26(30),27-tetraen-23-yl acetate	Fenpropimorph	3-{[(2,2-dimethoxyethyl)(methyl)amino]methyl}-8a-methyl-5-methylidene-dodecahydronaphtho[2,3-b]furan-2-one	Conicasterol B	11-benzyl-16,21,22-trihydroxy-12-[4-hydroxy-2-(hydroxymethyl)-5-methoxyphenyl]-25-[(methylamino)methyl]-6-azaheptacyclo[14.10.4.0?,??.0?,??.0?,??.0?,??.0??,??]triaconta-19(24),20,22,27-tetraen-9-yn-14-one	UNPD195583	Phoenistatin	kaempferol	C9OS4	2-(3-{3-[(2-aminopyridin-4-yl)methyl]-1-hydroxy-4-{[(4-phenylbutan-2-yl)amino]methyl}cyclopentyl}-1-hydroxypropyl)-7-(6-hydroxy-4-pentylcyclohex-2-en-1-yl)heptanoic acid	C23H84N5O9PS13	23,24-dihydrocucurbitacin D	dethiobiotin	CNP0427092	ciceritol	PA(P-16:0/20:5(5Z,8Z,11Z,14Z,17Z))	CNP0441496	danthron	RUTIN	GPCho(16:0/20:4)	4-(decahydronaphthalen-2-yl)-14,16-dihydroxy-17-(hydroxymethyl)-12-{[4-(2-methoxyethyl)phenyl]methyl}-18,24,27,30-tetramethyl-32-propyl-13-oxaoctacyclo[21.7.1.1??,??.0?,??.0?,??.0?,??.0??,??.0??,??]dotriacont-6-yne-24-carboxylic acid	24-{[3-cyclohexyl-5-(oxan-4-yl)phenyl]methyl}-8-cyclopentyl-17-[2-(3,3-dimethyloxiran-2-yl)-2-hydroxyethyl]-25-ethyl-2-hydroxy-4,8,12,13,17-pentamethyl-22,26-diazaheptacyclo[14.11.1.1??,??.0?,??.0?,?.0??,??.0??,??]nonacosa-16(28),20,23(29),24-tetraene-7,15-dione	PC(16:0/18:3(6Z,9Z,12Z))
20211117-CBROE-CB-1115-PollenAssay__TOF_Amide_Pos__1__002_01.mzML	2-26-Ca9-Cover Mustard Mix-Hive Pollen-9-Ca9-Diego Farm-4_28_2020-7_21_2021	20211117-CBROE-CB-1115-PollenAssay__TOF_Amide_Pos__1__002_01.mzML	/lab_data/pmf_lab/RStor/Projects/20211117-CBROE-CB-1115/TOF_Amide_pos/PollenAssay/20211117-CBROE-CB-1115-PollenAssay__TOF_Amide_Pos__1__002_01.mzML	2	26	Ca9	MSP	Hive Pollen	9	Ca9	Diego Farm	4_28_2020	7_21_2021	8.22232e+07	41518	1.29959e+06	235396	334016	485264	853586	768493	29820.7	697465	179266	125594	677108	6.1367e+07	6.75911e+06	11817.6	162283	51969.3	30362.1	503845	1.10808e+07	51460.1	650591	2705.41	121651	30940.7	95945.9	46310.3	318435	2.05236e+06	8103.06	1.86618e+06	1.32795e+07	33310.9	154635	2.54272e+07
20211117-CBROE-CB-1115-PollenAssay__TOF_Amide_Pos__1__003_01.mzML	3-29-Aa9-Almond-Hive Pollen-9-Aa9-Golden Eagle Farm-3_23_2020-7_21_2021	20211117-CBROE-CB-1115-PollenAssay__TOF_Amide_Pos__1__003_01.mzML	/lab_data/pmf_lab/RStor/Projects/20211117-CBROE-CB-1115/TOF_Amide_pos/PollenAssay/20211117-CBROE-CB-1115-PollenAssay__TOF_Amide_Pos__1__003_01.mzML	3	29	Aa9	Almond	Hive Pollen	9	Aa9	Golden Eagle Farm	3_23_2020	7_21_2021	2.21611e+08	19680.8	2.0009e+06	249241	874625	590339	1.26481e+06	2.25976e+06	24253.5	621354	1.1903e+07	1.15383e+06	626745	5.95006e+07	1.33205e+07	2486.39	171632	183905	5004.64	386142	4.75788e+06	29911.2	4.80182e+06	2191.03	141373	24111.3	61247.5	7.64e+06	270378	5.21196e+06	8645.93	3836.02	3.40182e+06	66205.1	268591	4.65301e+07
20211117-CBROE-CB-1115-PollenAssay__TOF_Amide_Pos__1__004_01.mzML	4-25-Ca4-Cover Mustard Mix-Hive Pollen-4-Ca4-Diego Farm-4_28_2020-7_21_2021	20211117-CBROE-CB-1115-PollenAssay__TOF_Amide_Pos__1__004_01.mzML	/lab_data/pmf_lab/RStor/Projects/20211117-CBROE-CB-1115/TOF_Amide_pos/PollenAssay/20211117-CBROE-CB-1115-PollenAssay__TOF_Amide_Pos__1__004_01.mzML	4	25	Ca4	MSP	Hive Pollen	4	Ca4	Diego Farm	4_28_2020	7_21_2021	5.79119e+07	44130.4	955911	210469	274565	384147	1.05466e+06	753433	40324.3	703139	183406	114601	686971	6.45852e+07	8.6574e+06	3580.59	192319	51051.6	25516.1	598314	5.7959e+06	51161	104031	3989.8	103386	34444.2	67552	36162.7	190994	2.06854e+06	8004.13	2.12087e+06	1.62834e+07	32929.7	169248	2.77452e+07
20211117-CBROE-CB-1115-PollenAssay__TOF_Amide_Pos__1__005_01.mzML	5-3-Sa9-Sunflower-Hive Pollen-9-Sa9-LimaGrain_Woodland-7_7_2020-7_21_2021	20211117-CBROE-CB-1115-PollenAssay__TOF_Amide_Pos__1__005_01.mzML	/lab_data/pmf_lab/RStor/Projects/20211117-CBROE-CB-1115/TOF_Amide_pos/PollenAssay/20211117-CBROE-CB-1115-PollenAssay__TOF_Amide_Pos__1__005_01.mzML	5	3	Sa9	Sunflower	Hive Pollen	9	Sa9	LimaGrain_Woodland	7_7_2020	7_21_2021	8.01593e+06	632794	360485	30874.3	7834.12	48137.5	24118.3	351.426	710075	285205	4.32904e+07	317108	2544.44	2558.37	63176.6	194841	4036.44	225.882	1.43892e+06	2305.17	7607.03	30091.9	7344.91	1271.74	10274.4	1617.88	5477.18	4.52016e+07	41449.5	294.396	1256.13	10349.8	4.72957e+06	8238.31	5439.14	6.71898e+07
20211117-CBROE-CB-1115-PollenAssay__TOF_Amide_Pos__1__006_01.mzML	6-28-Sa4-Sunflower-Hive Pollen-4-Sa4-LimaGrain_Woodland-7_7_2020-7_21_2021	20211117-CBROE-CB-1115-PollenAssay__TOF_Amide_Pos__1__006_01.mzML	/lab_data/pmf_lab/RStor/Projects/20211117-CBROE-CB-1115/TOF_Amide_pos/PollenAssay/20211117-CBROE-CB-1115-PollenAssay__TOF_Amide_Pos__1__006_01.mzML	6	28	Sa4	Sunflower	Hive Pollen	4	Sa4	LimaGrain_Woodland	7_7_2020	7_21_2021	7.45462e+06	741355	374045	39484	7409.81	25949.4	10137.3	151.264	756171	373094	4.07685e+07	1.05759e+06	2844.67	3185.75	83017.4	275663	3184.45	148.889	941215	1941.5	7340.25	44070.7	5975.3	1448.37	7138.56	1167.08	3710.93	3.21781e+07	36618.5	189.449	976.409	13374	4.16352e+06	5208.89	3686.16	5.66743e+07
20211117-CBROE-CB-1115-PollenAssay__TOF_Amide_Pos__1__009_01.mzML	9-15-Sa8-Sunflower-Hive Pollen-8-Sa8-LimaGrain_Woodland-7_7_2020-7_21_2021	20211117-CBROE-CB-1115-PollenAssay__TOF_Amide_Pos__1__009_01.mzML	/lab_data/pmf_lab/RStor/Projects/20211117-CBROE-CB-1115/TOF_Amide_pos/PollenAssay/20211117-CBROE-CB-1115-PollenAssay__TOF_Amide_Pos__1__009_01.mzML	9	15	Sa8	Sunflower	Hive Pollen	8	Sa8	LimaGrain_Woodland	7_7_2020	7_21_2021	1.33927e+07	576405	404947	35372.2	9150.34	53975	9956.32	209.835	536401	267921	3.82592e+07	531639	1947.44	3489.88	80254.8	235145	3490.67	208.641	1.53026e+06	1706.51	8030.49	37496.9	8779.79	1222.71	9794.56	2026.6	5581.67	3.54355e+07	39712.2	197.661	1493	38816.5	4.67969e+06	8481.95	5651.15	1.30867e+08
20211117-CBROE-CB-1115-PollenAssay__TOF_Amide_Pos__1__010_01.mzML	10-8-Ca3-Cover Mustard Mix-Hive Pollen-3-Ca3-Diego Farm-4_28_2020-7_21_2021	20211117-CBROE-CB-1115-PollenAssay__TOF_Amide_Pos__1__010_01.mzML	/lab_data/pmf_lab/RStor/Projects/20211117-CBROE-CB-1115/TOF_Amide_pos/PollenAssay/20211117-CBROE-CB-1115-PollenAssay__TOF_Amide_Pos__1__010_01.mzML	10	8	Ca3	MSP	Hive Pollen	3	Ca3	Diego Farm	4_28_2020	7_21_2021	7.53155e+07	34353.2	1.17337e+06	170218	303892	382098	1.04469e+06	582970	22939.2	572628	74423.6	790347	621011	5.86645e+07	1.11911e+07	5840.7	142322	33932	57142.9	500420	1.21876e+07	47594.6	161219	2598.37	95803.4	29974.9	88798.6	27363.5	264846	1.72169e+06	6509.53	2.11087e+06	1.58475e+07	33251.6	122218	2.69092e+07
20211117-CBROE-CB-1115-PollenAssay__TOF_Amide_Pos__1__011_01.mzML	11-18-Sa5-Sunflower-Hive Pollen-5-Sa5-LimaGrain_Woodland-7_7_2020-7_21_2021	20211117-CBROE-CB-1115-PollenAssay__TOF_Amide_Pos__1__011_01.mzML	/lab_data/pmf_lab/RStor/Projects/20211117-CBROE-CB-1115/TOF_Amide_pos/PollenAssay/20211117-CBROE-CB-1115-PollenAssay__TOF_Amide_Pos__1__011_01.mzML	11	18	Sa5	Sunflower	Hive Pollen	5	Sa5	LimaGrain_Woodland	7_7_2020	7_21_2021	7.85115e+06	512754	468615	42716	8159.49	57472.2	12934.8	229.755	477245	298001	4.39965e+07	1.71829e+06	1870.65	2826.07	83535.6	180798	3635.07	158.073	1.5548e+06	6952.55	8595.23	30114.3	9026.24	1821.45	8835.37	1989.21	5790.68	2.88125e+07	50849.6	74.6279	2844.2	24350.6	4.23886e+06	8368.47	4673.57	1.31636e+08
20211117-CBROE-CB-1115-PollenAssay__TOF_Amide_Pos__1__012_01.mzML	12-33-Aa8-Almond-Hive Pollen-8-Aa8-Golden Eagle Farm-3_23_2020-7_21_2021	20211117-CBROE-CB-1115-PollenAssay__TOF_Amide_Pos__1__012_01.mzML	/lab_data/pmf_lab/RStor/Projects/20211117-CBROE-CB-1115/TOF_Amide_pos/PollenAssay/20211117-CBROE-CB-1115-PollenAssay__TOF_Amide_Pos__1__012_01.mzML	12	33	Aa8	Almond	Hive Pollen	8	Aa8	Golden Eagle Farm	3_23_2020	7_21_2021	2.13856e+08	18773.9	2.38999e+06	336424	640096	493892	1.01972e+06	2.05083e+06	29016.1	457738	2.23522e+07	545230	446954	5.04146e+07	8.32421e+06	8345.67	68420.3	228918	6035.34	649496	9.20268e+06	31815.8	3.78004e+06	1534.08	35984.9	25022.1	50990.9	1.08648e+07	282469	4.54061e+06	10289.1	9558.02	5.00295e+06	49743.7	165655	3.83234e+07
20211117-CBROE-CB-1115-PollenAssay__TOF_Amide_Pos__1__013_01.mzML	13-20-Sa2-Sunflower-Hive Pollen-2-Sa2-LimaGrain_Woodland-7_7_2020-7_21_2021	20211117-CBROE-CB-1115-PollenAssay__TOF_Amide_Pos__1__013_01.mzML	/lab_data/pmf_lab/RStor/Projects/20211117-CBROE-CB-1115/TOF_Amide_pos/PollenAssay/20211117-CBROE-CB-1115-PollenAssay__TOF_Amide_Pos__1__013_01.mzML	13	20	Sa2	Sunflower	Hive Pollen	2	Sa2	LimaGrain_Woodland	7_7_2020	7_21_2021	5.02302e+06	917783	313472	35815	6930.83	32712.5	26317.2	93.5573	967518	204300	4.14475e+07	250711	2677.71	4869.11	73340.3	279468	2844.48	289.116	988648	1051.16	7735.09	43504.1	5295.5	987.423	8945.66	1527.07	5387.22	2.74408e+07	33847.2	217.489	1117.5	13126.3	3.3254e+06	5700.45	4054.68	5.52192e+07
20211117-CBROE-CB-1115-PollenAssay__TOF_Amide_Pos__1__014_01.mzML	14-6-Ca5-Cover Mustard Mix-Hive Pollen-5-Ca5-Diego Farm-4_28_2020-7_21_2021	20211117-CBROE-CB-1115-PollenAssay__TOF_Amide_Pos__1__014_01.mzML	/lab_data/pmf_lab/RStor/Projects/20211117-CBROE-CB-1115/TOF_Amide_pos/PollenAssay/20211117-CBROE-CB-1115-PollenAssay__TOF_Amide_Pos__1__014_01.mzML	14	6	Ca5	MSP	Hive Pollen	5	Ca5	Diego Farm	4_28_2020	7_21_2021	6.57173e+07	23875.6	1.21932e+06	227277	333124	546191	947002	700104	16571.5	668022	78692.8	645696	666978	6.39142e+07	1.02172e+07	12814.3	234921	38010.9	22018.7	550927	1.28017e+07	42947	119093	2818.65	149230	28341.1	110479	32553.3	328209	2.09033e+06	7398.99	1.6424e+06	1.28646e+06	26883.5	190821	2.77026e+07
20211117-CBROE-CB-1115-PollenAssay__TOF_Amide_Pos__1__016_01.mzML	16-1-Ca6-Cover Mustard Mix-Hive Pollen-6-Ca6-Diego Farm-4_28_2020-7_21_2021	20211117-CBROE-CB-1115-PollenAssay__TOF_Amide_Pos__1__016_01.mzML	/lab_data/pmf_lab/RStor/Projects/20211117-CBROE-CB-1115/TOF_Amide_pos/PollenAssay/20211117-CBROE-CB-1115-PollenAssay__TOF_Amide_Pos__1__016_01.mzML	16	1	Ca6	MSP	Hive Pollen	6	Ca6	Diego Farm	4_28_2020	7_21_2021	5.9584e+07	39215.2	1.06959e+06	213026	293219	382517	900594	872317	33836.9	686196	73258.1	86817.6	623213	6.13971e+07	1.16679e+07	6365.36	125380	46608.8	14832.8	530688	8.20806e+06	46747.9	299255	3549.6	74536.6	28596	83280.8	30917.9	240936	1.98323e+06	6926.59	1.82302e+06	1.3907e+07	33770.6	121412	3.17992e+07
20211117-CBROE-CB-1115-PollenAssay__TOF_Amide_Pos__1__017_01.mzML	17-2-Sa10-Sunflower-Hive Pollen-10-Sa10-LimaGrain_Woodland-7_7_2020-7_21_2021	20211117-CBROE-CB-1115-PollenAssay__TOF_Amide_Pos__1__017_01.mzML	/lab_data/pmf_lab/RStor/Projects/20211117-CBROE-CB-1115/TOF_Amide_pos/PollenAssay/20211117-CBROE-CB-1115-PollenAssay__TOF_Amide_Pos__1__017_01.mzML	17	2	Sa10	Sunflower	Hive Pollen	10	Sa10	LimaGrain_Woodland	7_7_2020	7_21_2021	1.30588e+07	578525	405831	35544.4	6593.7	47618.9	26150.9	181.53	525245	271724	3.69155e+07	1.51315e+06	1894.77	2917.89	81979.2	203861	2957.86	189.741	1.32698e+06	1653.03	7973.09	33260.6	9665.4	1271.09	7638.21	2013.5	3504.46	3.44665e+07	40238.9	158.388	1258.78	21972.4	5.32742e+06	7378.12	4304.78	6.57622e+07
20211117-CBROE-CB-1115-PollenAssay__TOF_Amide_Pos__1__018_01.mzML	18-23-Aa2-Almond-Hive Pollen-2-Aa2-Golden Eagle Farm-3_23_2020-7_21_2021	20211117-CBROE-CB-1115-PollenAssay__TOF_Amide_Pos__1__018_01.mzML	/lab_data/pmf_lab/RStor/Projects/20211117-CBROE-CB-1115/TOF_Amide_pos/PollenAssay/20211117-CBROE-CB-1115-PollenAssay__TOF_Amide_Pos__1__018_01.mzML	18	23	Aa2	Almond	Hive Pollen	2	Aa2	Golden Eagle Farm	3_23_2020	7_21_2021	2.02347e+08	14530.2	2.05287e+06	319607	680356	571860	1.32399e+06	2.25341e+06	38223.4	393793	2.70686e+07	588182	574917	5.82216e+07	8.10896e+06	14363.9	98253.4	164514	5438.88	433152	9.44565e+06	26463.4	5.86298e+06	1323.02	77482.1	21637.4	55462.8	1.53975e+07	308387	5.17668e+06	9864.39	4354.36	4.31317e+06	43328.8	184585	4.14595e+07
20211117-CBROE-CB-1115-PollenAssay__TOF_Amide_Pos__1__019_01.mzML	19-19-Ca7-Cover Mustard Mix-Hive Pollen-7-Ca7-Diego Farm-4_28_2020-7_21_2021	20211117-CBROE-CB-1115-PollenAssay__TOF_Amide_Pos__1__019_01.mzML	/lab_data/pmf_lab/RStor/Projects/20211117-CBROE-CB-1115/TOF_Amide_pos/PollenAssay/20211117-CBROE-CB-1115-PollenAssay__TOF_Amide_Pos__1__019_01.mzML	19	19	Ca7	MSP	Hive Pollen	7	Ca7	Diego Farm	4_28_2020	7_21_2021	4.53131e+07	38050.8	899136	204095	190607	487783	901267	491843	15948	768908	148467	309895	488751	5.21246e+07	6.35988e+06	8192.07	215322	32907.5	55500.1	476913	1.30494e+07	52054.7	17464.8	2969.61	138843	29267.9	107705	43570.3	317893	1.33957e+06	6177.21	1.94721e+06	1.29106e+07	30142.6	165881	2.00684e+07
20211117-CBROE-CB-1115-PollenAssay__TOF_Amide_Pos__1__020_01.mzML	20-5-Aa7-Almond-Hive Pollen-7-Aa7-Golden Eagle Farm-3_23_2020-7_21_2021	20211117-CBROE-CB-1115-PollenAssay__TOF_Amide_Pos__1__020_01.mzML	/lab_data/pmf_lab/RStor/Projects/20211117-CBROE-CB-1115/TOF_Amide_pos/PollenAssay/20211117-CBROE-CB-1115-PollenAssay__TOF_Amide_Pos__1__020_01.mzML	20	5	Aa7	Almond	Hive Pollen	7	Aa7	Golden Eagle Farm	3_23_2020	7_21_2021	1.86961e+08	10529.3	1.98827e+06	225911	587642	529618	939613	1.95246e+06	25405.6	535871	2.44008e+07	1.49661e+06	537033	5.595e+07	1.12675e+07	11383.9	113203	124531	17962.7	487703	1.55285e+07	28843.7	3.16158e+06	1870.34	86945.7	16251.7	53711.9	1.50905e+07	309713	4.44593e+06	8916.17	5262.61	7.95176e+06	39026.6	155515	4.00945e+07
20211117-CBROE-CB-1115-PollenAssay__TOF_Amide_Pos__1__021_01.mzML	21-32-Ca2-Cover Mustard Mix-Hive Pollen-2-Ca2-Diego Farm-4_28_2020-7_21_2021	20211117-CBROE-CB-1115-PollenAssay__TOF_Amide_Pos__1__021_01.mzML	/lab_data/pmf_lab/RStor/Projects/20211117-CBROE-CB-1115/TOF_Amide_pos/PollenAssay/20211117-CBROE-CB-1115-PollenAssay__TOF_Amide_Pos__1__021_01.mzML	21	32	Ca2	MSP	Hive Pollen	2	Ca2	Diego Farm	4_28_2020	7_21_2021	6.23902e+07	23763.3	1.51996e+06	195005	436537	485655	923207	947944	27354.8	718155	104235	529744	811222	7.26832e+07	1.30109e+07	7033.95	253983	62495.2	30433.8	599738	9.97955e+06	48190.8	356104	3535.98	153473	25429.7	97484.3	34639.3	290581	2.38654e+06	7416.62	1.39736e+06	1.41059e+07	32493.3	210018	3.20736e+07
20211117-CBROE-CB-1115-PollenAssay__TOF_Amide_Pos__1__023_01.mzML	23-12-Sa7-Sunflower-Hive Pollen-7-Sa7-LimaGrain_Woodland-7_7_2020-7_21_2021	20211117-CBROE-CB-1115-PollenAssay__TOF_Amide_Pos__1__023_01.mzML	/lab_data/pmf_lab/RStor/Projects/20211117-CBROE-CB-1115/TOF_Amide_pos/PollenAssay/20211117-CBROE-CB-1115-PollenAssay__TOF_Amide_Pos__1__023_01.mzML	23	12	Sa7	Sunflower	Hive Pollen	7	Sa7	LimaGrain_Woodland	7_7_2020	7_21_2021	6.17977e+06	764512	360979	25943.4	4663.09	21030.4	22726.4	231.682	747032	270046	3.78712e+07	1.27846e+06	8051.8	597788	78346.8	249761	2561.78	173.305	1.26434e+06	1400.42	13917	41265.4	6305.81	1080.35	4537.25	1645.92	2189.78	3.48383e+07	28410.3	115.703	3371.86	17508.2	3.54594e+06	4176.04	3048.05	5.9845e+07
20211117-CBROE-CB-1115-PollenAssay__TOF_Amide_Pos__1__024_01.mzML	24-14-Sa1-Sunflower-Hive Pollen-1-Sa1-LimaGrain_Woodland-7_7_2020-7_21_2021	20211117-CBROE-CB-1115-PollenAssay__TOF_Amide_Pos__1__024_01.mzML	/lab_data/pmf_lab/RStor/Projects/20211117-CBROE-CB-1115/TOF_Amide_pos/PollenAssay/20211117-CBROE-CB-1115-PollenAssay__TOF_Amide_Pos__1__024_01.mzML	24	14	Sa1	Sunflower	Hive Pollen	1	Sa1	LimaGrain_Woodland	7_7_2020	7_21_2021	6.32046e+06	900054	310156	23228.1	4988.48	12942.8	18757.2	168.152	949734	313687	4.08262e+07	187203	3090.03	4217.53	67231.3	300489	2968.36	140.19	1.10378e+06	1607.09	13706	45928.4	5973.47	1277.27	4108.57	1647.6	1612.21	4.9538e+07	28234.1	90.8613	1382.19	6414.93	4.22905e+06	4362.16	2792.09	5.84686e+07
20211117-CBROE-CB-1115-PollenAssay__TOF_Amide_Pos__1__026_01.mzML	26-11-Ca10-Cover Mustard Mix-Hive Pollen-10-Ca10-Diego Farm-4_28_2020-7_21_2021	20211117-CBROE-CB-1115-PollenAssay__TOF_Amide_Pos__1__026_01.mzML	/lab_data/pmf_lab/RStor/Projects/20211117-CBROE-CB-1115/TOF_Amide_pos/PollenAssay/20211117-CBROE-CB-1115-PollenAssay__TOF_Amide_Pos__1__026_01.mzML	26	11	Ca10	MSP	Hive Pollen	10	Ca10	Diego Farm	4_28_2020	7_21_2021	4.82017e+07	33151.5	940534	157249	268753	388713	1.13677e+06	577871	29824.9	583222	212263	296729	610145	5.75101e+07	7.67415e+06	4383.38	198564	24218.4	64327.4	514760	1.23766e+07	49265.9	12285.4	3055.7	109344	35124.2	68570.3	67838.9	197887	1.77055e+06	6506.53	2.51525e+06	1.7359e+07	35697	159175	2.44133e+07
20211117-CBROE-CB-1115-PollenAssay__TOF_Amide_Pos__1__027_01.mzML	27-9-Aa4-Almond-Hive Pollen-4-Aa4-Golden Eagle Farm-3_23_2020-7_21_2021	20211117-CBROE-CB-1115-PollenAssay__TOF_Amide_Pos__1__027_01.mzML	/lab_data/pmf_lab/RStor/Projects/20211117-CBROE-CB-1115/TOF_Amide_pos/PollenAssay/20211117-CBROE-CB-1115-PollenAssay__TOF_Amide_Pos__1__027_01.mzML	27	9	Aa4	Almond	Hive Pollen	4	Aa4	Golden Eagle Farm	3_23_2020	7_21_2021	2.19811e+08	18337.4	1.74693e+06	248376	491116	454343	1.53431e+06	1.85066e+06	18611.7	612355	1.58033e+07	1.26026e+06	468813	4.93859e+07	7.71792e+06	6423.74	47566.1	112809	90020.3	510916	9.53936e+06	29765.7	3.96156e+06	2385.39	50744	20292.5	39430.6	1.01886e+07	247189	4.02144e+06	7966.68	3855.86	4.79424e+06	41329.3	94431.8	3.64089e+07
20211117-CBROE-CB-1115-PollenAssay__TOF_Amide_Pos__1__028_01.mzML	28-16-Sa6-Sunflower-Hive Pollen-6-Sa6-LimaGrain_Woodland-7_7_2020-7_21_2021	20211117-CBROE-CB-1115-PollenAssay__TOF_Amide_Pos__1__028_01.mzML	/lab_data/pmf_lab/RStor/Projects/20211117-CBROE-CB-1115/TOF_Amide_pos/PollenAssay/20211117-CBROE-CB-1115-PollenAssay__TOF_Amide_Pos__1__028_01.mzML	28	16	Sa6	Sunflower	Hive Pollen	6	Sa6	LimaGrain_Woodland	7_7_2020	7_21_2021	6.14123e+06	736624	352468	24269.2	5030.06	17050.6	23381.5	275.859	706192	289119	3.81116e+07	870944	2579.67	6307.67	62555.4	255286	2937.57	209.745	1.50972e+06	1368.94	13050.8	39613	6465.28	1273.75	4357.14	1484.89	2367.58	4.62283e+07	27646	188.652	1781.45	15927.8	4.82293e+06	5257.97	3000.15	5.82049e+07
20211117-CBROE-CB-1115-PollenAssay__TOF_Amide_Pos__1__029_01.mzML	30-7-Sa3-Sunflower-Hive Pollen-3-Sa3-LimaGrain_Woodland-7_7_2020-7_21_2021	20211117-CBROE-CB-1115-PollenAssay__TOF_Amide_Pos__1__029_01.mzML	/lab_data/pmf_lab/RStor/Projects/20211117-CBROE-CB-1115/TOF_Amide_pos/PollenAssay/20211117-CBROE-CB-1115-PollenAssay__TOF_Amide_Pos__1__029_01.mzML	30	7	Sa3	Sunflower	Hive Pollen	3	Sa3	LimaGrain_Woodland	7_7_2020	7_21_2021	5.26217e+06	851866	337984	31152.7	8515.56	21365.4	25857	75.4147	882514	343182	4.2605e+07	194675	2758.24	5323.58	63233.4	243409	2849.57	126.734	1.15573e+06	2210.92	10464.1	37635.7	5867.88	1578.58	5649.76	1924.1	2672.01	4.80815e+07	31009	193.167	1271.61	18739	3.9668e+06	8367.24	3742.05	5.5375e+07
20211117-CBROE-CB-1115-PollenAssay__TOF_Amide_Pos__1__030_01.mzML	31-30-Aa3-Almond-Hive Pollen-3-Aa3-Golden Eagle Farm-3_23_2020-7_21_2021	20211117-CBROE-CB-1115-PollenAssay__TOF_Amide_Pos__1__030_01.mzML	/lab_data/pmf_lab/RStor/Projects/20211117-CBROE-CB-1115/TOF_Amide_pos/PollenAssay/20211117-CBROE-CB-1115-PollenAssay__TOF_Amide_Pos__1__030_01.mzML	31	30	Aa3	Almond	Hive Pollen	3	Aa3	Golden Eagle Farm	3_23_2020	7_21_2021	2.02004e+08	13422.4	2.47312e+06	213825	835417	415127	1.06263e+06	1.50177e+06	32998.4	569378	1.00417e+07	2.15475e+06	447185	5.04698e+07	1.00327e+07	7953.54	111085	166909	22383.2	458009	1.20778e+07	28139.5	2.95997e+06	2465.72	53743.8	24350.7	37661.7	4.89167e+06	232782	4.08588e+06	8807.06	2373.14	6.64865e+06	48083.6	183017	4.2556e+07
20211117-CBROE-CB-1115-PollenAssay__TOF_Amide_Pos__1__032_01.mzML	32-31-Aa6-Almond-Hive Pollen-6-Aa6-Golden Eagle Farm-3_23_2020-7_21_2021	20211117-CBROE-CB-1115-PollenAssay__TOF_Amide_Pos__1__032_01.mzML	/lab_data/pmf_lab/RStor/Projects/20211117-CBROE-CB-1115/TOF_Amide_pos/PollenAssay/20211117-CBROE-CB-1115-PollenAssay__TOF_Amide_Pos__1__032_01.mzML	32	31	Aa6	Almond	Hive Pollen	6	Aa6	Golden Eagle Farm	3_23_2020	7_21_2021	1.12914e+08	14027.7	1.65006e+06	282541	70954.6	295940	992420	510957	30491.9	641213	2.36298e+07	625980	469401	4.99401e+07	5.46523e+06	12459.2	30470.2	146967	40000.2	348274	6.99586e+06	32458.4	3.31434e+06	2654.14	21863.1	25673.4	17022.9	1.49227e+07	80151.9	3.64534e+06	8181.94	2564.87	5.08142e+06	46791.4	39648.1	4.0138e+07
20211117-CBROE-CB-1115-PollenAssay__TOF_Amide_Pos__1__033_01.mzML	33-4-Aa1-Almond-Hive Pollen-1-Aa1-Golden Eagle Farm-3_23_2020-7_21_2021	20211117-CBROE-CB-1115-PollenAssay__TOF_Amide_Pos__1__033_01.mzML	/lab_data/pmf_lab/RStor/Projects/20211117-CBROE-CB-1115/TOF_Amide_pos/PollenAssay/20211117-CBROE-CB-1115-PollenAssay__TOF_Amide_Pos__1__033_01.mzML	33	4	Aa1	Almond	Hive Pollen	1	Aa1	Golden Eagle Farm	3_23_2020	7_21_2021	1.77418e+08	18108.3	1.89193e+06	188567	595279	376302	1.37192e+06	1.95148e+06	20219.4	507723	1.69215e+07	777432	630102	6.15963e+07	7.0744e+06	10891.4	76634.1	106031	19035.8	387506	1.1691e+07	26274.9	4.84057e+06	2156.91	44726.9	27486.6	33035.2	1.50346e+07	196115	4.63596e+06	9545.32	285370	6.13411e+06	43135	132299	3.55677e+07
20211117-CBROE-CB-1115-PollenAssay__TOF_Amide_Pos__1__034_01.mzML	34-17-Aa10-Almond-Hive Pollen-10-Aa10-Golden Eagle Farm-3_23_2020-7_21_2021	20211117-CBROE-CB-1115-PollenAssay__TOF_Amide_Pos__1__034_01.mzML	/lab_data/pmf_lab/RStor/Projects/20211117-CBROE-CB-1115/TOF_Amide_pos/PollenAssay/20211117-CBROE-CB-1115-PollenAssay__TOF_Amide_Pos__1__034_01.mzML	34	17	Aa10	Almond	Hive Pollen	10	Aa10	Golden Eagle Farm	3_23_2020	7_21_2021	1.76098e+08	22711.7	1.79848e+06	285186	478053	393694	1.13597e+06	2.28879e+06	14112.1	625315	1.97886e+07	740434	718243	6.6018e+07	1.9857e+06	10238.7	70087.5	121923	39760.9	585563	8.5775e+06	28404.1	8.25863e+06	3144.4	41450.3	33396.7	33265.4	1.69377e+07	229223	5.09264e+06	9514.47	1562.5	3.91116e+06	42653.5	106825	2.80786e+07
20211117-CBROE-CB-1115-PollenAssay__TOF_Amide_Pos__1__035_01.mzML	35-22-Ca1-Cover Mustard Mix-Hive Pollen-1-Ca1-Diego Farm-4_28_2020-7_21_2021	20211117-CBROE-CB-1115-PollenAssay__TOF_Amide_Pos__1__035_01.mzML	/lab_data/pmf_lab/RStor/Projects/20211117-CBROE-CB-1115/TOF_Amide_pos/PollenAssay/20211117-CBROE-CB-1115-PollenAssay__TOF_Amide_Pos__1__035_01.mzML	35	22	Ca1	MSP	Hive Pollen	1	Ca1	Diego Farm	4_28_2020	7_21_2021	4.962e+07	30718.3	1.09579e+06	193179	255207	387487	1.08628e+06	582750	18773.9	635734	61208.1	443461	605201	5.8956e+07	7.74726e+06	3698.33	201853	28834.1	44447.3	508916	9.68392e+06	47352.1	12807.7	3606.81	120202	37581.2	75948.2	29296.5	217902	1.67451e+06	5177.54	2.46805e+06	2.04905e+07	35696	160629	2.27832e+07
20211117-CBROE-CB-1115-PollenAssay__TOF_Amide_Pos__1__036_01.mzML	36-27-Ca8-Cover Mustard Mix-Hive Pollen-8-Ca8-Diego Farm-4_28_2020-7_21_2021	20211117-CBROE-CB-1115-PollenAssay__TOF_Amide_Pos__1__036_01.mzML	/lab_data/pmf_lab/RStor/Projects/20211117-CBROE-CB-1115/TOF_Amide_pos/PollenAssay/20211117-CBROE-CB-1115-PollenAssay__TOF_Amide_Pos__1__036_01.mzML	36	27	Ca8	MSP	Hive Pollen	8	Ca8	Diego Farm	4_28_2020	7_21_2021	4.54119e+07	42053.7	753250	217762	213324	325219	860785	550094	14007.7	642364	79794.1	476305	526196	5.49577e+07	5.0151e+06	5691.2	188895	36639.9	42409.7	475428	1.27594e+07	54354.1	18268.2	4248.41	102950	33063.4	81942.6	30724.9	189345	1.43709e+06	6391.33	1.67684e+06	1.66247e+07	31067.8	156644	2.13294e+07
20211117-CBROE-CB-1115-PollenAssay__TOF_Amide_Pos__1__038_01.mzML	38-10-Aa5-Almond-Hive Pollen-5-Aa5-Golden Eagle Farm-3_23_2020-7_21_2021	20211117-CBROE-CB-1115-PollenAssay__TOF_Amide_Pos__1__038_01.mzML	/lab_data/pmf_lab/RStor/Projects/20211117-CBROE-CB-1115/TOF_Amide_pos/PollenAssay/20211117-CBROE-CB-1115-PollenAssay__TOF_Amide_Pos__1__038_01.mzML	38	10	Aa5	Almond	Hive Pollen	5	Aa5	Golden Eagle Farm	3_23_2020	7_21_2021	1.97851e+08	19360.3	1.7872e+06	264916	603719	412507	703579	2.20811e+06	23519.6	470190	2.10583e+07	1.76724e+06	702481	6.31485e+07	8.43282e+06	13129	111164	180578	20808.5	449602	8.98219e+06	27560.2	5.33109e+06	1968.27	72612.2	31315.7	55886.2	8.03457e+06	214766	5.44123e+06	10205	6385.47	4.64102e+06	32694	160014	3.55584e+07
[truncated: 4,083 more columns]
