# Supplementary material for: Pollen foraging preferences in honey bees and the nutrient profiles of the pollen
Source: Sci Rep. 2024 Jul 1;14:15028. doi: 10.1038/s41598-024-65569-1 (PMC11217361; doi:10.1038/s41598-024-65569-1)
Supplement: Supplementary file 2 — Supplementary Information 2. [file 41598_2024_65569_MOESM2_ESM.zip › Reverse Phase Species Abundance.xlsx]

## Sheet: in
sample.names.filename	sample.names	filenames	filepaths	prep_order	prep_batch	run_order	run_batch	unique.sn	species	sample.type	vial	code	location	collected	processed	Tetrahydrodeoxycorticosterone	3beta-Methoxy-8-labdene-7beta,15-diol	2-[2-(6-cyclohexylidene-1-hydroxy-10-methylundeca-2,4,9-trien-2-yl)-1,10-dihydroxy-6-(3-hydroxypropyl)-10-[2-(methylamino)ethyl]spiro[4.5]decan-7-ylidene]propanal	C39H107N16O9PS2	2-[2-(6-aminopyridin-3-yl)ethyl]-5-hydroxy-8-(hydroxymethyl)-10-(3-hydroxyphenyl)-2-methyl-6-oxo-2H,3H,4H,6H-pyrano[3,2-g]chromen-3-yl 2-[(ethylamino)methyl]but-2-enoate	3-cis-Hydroxy-b,e-Caroten-3'-one	UNPD121141	Cohibin A	pheophytin b	UNPD106438	UNPD13725	2-{[(5-{5-[3-(cyclopentyloxy)-4-hydroxy-5-[(methylamino)methyl]phenyl]-3-oxopentanoyl}-4-[4-(3-hydroxyphenyl)butyl]-4,5-dihydro-3H-indol-3-id-6-yl)methyl]amino}-3H-pyrrol-3-ide	C43H103N18O3PS2	methyl 11-ethyl-3-hydroxy-12,16,17,21,26-pentamethyl-4-oxo-22-{3-oxo-3-[(3,7,11,15-tetramethylhexadec-2-en-1-yl)oxy]propyl}-7,23,24,25-tetraazahexacyclo[18.2.1.1?,?.1??,??.1??,??.0?,?]hexacosa-1(23),2(6),5(26),7,9,11,13(25),14,16,18(24),19-undecaene-3-carboxylate	PA(22:0/20:4(5Z,8Z,11Z,14Z))	Soybean phospholipid	Taxinine	Violaxanthin	Diacylglycerol(36:3)	C37H100N24O6P2	13-epi-Phaeophorbide a;Pheophorbide a'	N-(11-{7,17-dihydroxy-3,5-dimethoxy-4,8,14-trimethyl-11-oxo-10,23-dioxabicyclo[17.3.1]tricosa-12,14,20-trien-9-yl}-10-hydroxy-4-methoxy-3,5,9-trimethyl-6-oxododec-1-en-1-yl)-N-methylformamide	UNPD186374	11'-ethyl-36'-(2-hydroxy-2-{[2-(hydroxymethyl)cyclopentyl]oxy}ethyl)-18'-[(4-hydroxy-3-methoxyphenyl)methyl]-7'-(3-hydroxypropyl)-27'-(methylamino)-38'-[(methylamino)methyl]-31',39'-dioxa-26',28'-diazaspiro[cyclohexane-1,34'-octacyclo[27.12.1.1??,??.0?,?.0?,??.0?,??.0??,??.0??,??]tritetracontane]-1'(42'),15',26',29',40'-pentaen-24',32'-diyn-17'-one	CNP0448505	UNPD29758	L-Dilinoleoyllecithin	UNPD198269	PC(P-18:1(9Z)/22:1(13Z))	C21H77NO4S18	CHEBI:89439	C52H107N10O8PS	3-Dehydroretinal	L-Dilinolenoyl lecithin
TOF_PH_Pos-CB-1115-PollenAssay-02_01.mzML	16-1-2-1-Sa6-Sunflower-Hive Pollen-6-Sa6-LimaGrainWoodland-7_7_2020-7_21_2021	TOF_PH_Pos-CB-1115-PollenAssay-02_01.mzML	/lab_data/pmf_lab/RStor/Projects/20211117-CBROE-CB-1115/TOF_PH_pos/PollenAssay/TOF_PH_Pos-CB-1115-PollenAssay-02_01.mzML	16	1	2	1	Sa6	Sunflower	Hive Pollen	6	Sa6	LimaGrainWoodland	7_7_2020	7_21_2021	268.105	887.457	2481.12	1879.07	59.5366	184.035	1133.25	8398.46	25550.3	31.7058	171.507	6017.11	1008.86	1091.08	40.2699	3.72165e+06	6.11212	207.892	2339.12	2879.95	6.57401	122.337	1933.17	437.95	29.5329	561473	475803	563.439	130783	124.878	1.74584e+06	108.115	719.358	4.20893e+06
TOF_PH_Pos-CB-1115-PollenAssay-03_01.mzML	11-1-3-1-Ca10-Cover Mustard Mix-Hive Pollen-10-Ca10-Diego Farm-4_28_2020-7_21_2021	TOF_PH_Pos-CB-1115-PollenAssay-03_01.mzML	/lab_data/pmf_lab/RStor/Projects/20211117-CBROE-CB-1115/TOF_PH_pos/PollenAssay/TOF_PH_Pos-CB-1115-PollenAssay-03_01.mzML	11	1	3	1	Ca10	MSP	Hive Pollen	10	Ca10	Diego Farm	4_28_2020	7_21_2021	674.69	558.399	5.92088e+06	25.6095	187.269	543.226	4491.12	614.88	5334.58	29.8938	15.7263	15119.5	12.7197	1235.33	72.2449	2.09998e+06	4.23779	1217.63	50.0833	4846.68	21.2941	1400.64	2.29978e+06	594.957	43.3676	1537.53	1.00538e+06	2022.42	93047.6	110.813	2.22617e+06	358.615	279.374	7.38176e+06
TOF_PH_Pos-CB-1115-PollenAssay-04_01.mzML	29-1-4-1-Aa9-Almond-Hive Pollen-9-Aa9-Golden Eagle Farm-3_23_2020-7_21_2021	TOF_PH_Pos-CB-1115-PollenAssay-04_01.mzML	/lab_data/pmf_lab/RStor/Projects/20211117-CBROE-CB-1115/TOF_PH_pos/PollenAssay/TOF_PH_Pos-CB-1115-PollenAssay-04_01.mzML	29	1	4	1	Aa9	Almond	Hive Pollen	9	Aa9	Golden Eagle Farm	3_23_2020	7_21_2021	245.314	394.914	9.50443e+06	686.251	88.1964	480.553	1129.71	468.663	1381.54	24.2852	50.0782	14533.5	306.478	674.184	102.12	2.83891e+06	12.8947	264.871	51.1576	751.941	16.7857	425.393	6.06459e+06	550.218	86.9263	1589.73	613511	1434.93	183228	131.755	3.00671e+06	994.066	1005.31	1.18742e+07
TOF_PH_Pos-CB-1115-PollenAssay-05_01.mzML	17-1-5-1-Aa10-Almond-Hive Pollen-10-Aa10-Golden Eagle Farm-3_23_2020-7_21_2021	TOF_PH_Pos-CB-1115-PollenAssay-05_01.mzML	/lab_data/pmf_lab/RStor/Projects/20211117-CBROE-CB-1115/TOF_PH_pos/PollenAssay/TOF_PH_Pos-CB-1115-PollenAssay-05_01.mzML	17	1	5	1	Aa10	Almond	Hive Pollen	10	Aa10	Golden Eagle Farm	3_23_2020	7_21_2021	495.464	516.146	8.22235e+06	321.476	142.813	396.898	742.974	953.077	369.843	32.4842	582.146	15041.2	90.1614	567.439	70.5018	3.66044e+06	9.64211	85.2074	156.093	3058.53	26.7673	486.835	2.57419e+06	506.833	100.018	1253.55	826196	4226.15	263225	125.172	3.32856e+06	122.281	724.639	1.14957e+07
TOF_PH_Pos-CB-1115-PollenAssay-06_01.mzML	31-1-6-1-Aa6-Almond-Hive Pollen-6-Aa6-Golden Eagle Farm-3_23_2020-7_21_2021	TOF_PH_Pos-CB-1115-PollenAssay-06_01.mzML	/lab_data/pmf_lab/RStor/Projects/20211117-CBROE-CB-1115/TOF_PH_pos/PollenAssay/TOF_PH_Pos-CB-1115-PollenAssay-06_01.mzML	31	1	6	1	Aa6	Almond	Hive Pollen	6	Aa6	Golden Eagle Farm	3_23_2020	7_21_2021	238.428	596.405	8.88407e+06	458.307	264.184	145.953	965.623	342.228	5441.87	25.0736	511.746	10850.8	1932.7	788.066	79.9441	4.49647e+06	2.35558	109.861	289.972	3961.99	26.8498	183.551	1.09897e+06	433.27	67.2319	1081.23	921655	718.462	243862	89.0787	4.90943e+06	132.323	982.838	1.04264e+07
TOF_PH_Pos-CB-1115-PollenAssay-07_01.mzML	2-1-7-1-Sa10-Sunflower-Hive Pollen-10-Sa10-LimaGrainWoodland-7_7_2020-7_21_2021	TOF_PH_Pos-CB-1115-PollenAssay-07_01.mzML	/lab_data/pmf_lab/RStor/Projects/20211117-CBROE-CB-1115/TOF_PH_pos/PollenAssay/TOF_PH_Pos-CB-1115-PollenAssay-07_01.mzML	2	1	7	1	Sa10	Sunflower	Hive Pollen	10	Sa10	LimaGrainWoodland	7_7_2020	7_21_2021	252.38	885.403	17900.2	17.6646	83.8321	109.877	450.352	360.876	177.418	20.5187	85.4718	10071.5	87.3094	282.163	98.0202	3.22156e+06	39.9804	35.9521	1957.14	176.929	4.34473	83.4706	54263.2	101.029	124.87	518796	472208	1285.71	48.5651	54.6292	1.89545e+06	106.458	531.531	4.79416e+06
TOF_PH_Pos-CB-1115-PollenAssay-09_01.mzML	22-1-9-1-Ca1-Cover Mustard Mix-Hive Pollen-1-Ca1-Diego Farm-4_28_2020-7_21_2021	TOF_PH_Pos-CB-1115-PollenAssay-09_01.mzML	/lab_data/pmf_lab/RStor/Projects/20211117-CBROE-CB-1115/TOF_PH_pos/PollenAssay/TOF_PH_Pos-CB-1115-PollenAssay-09_01.mzML	22	1	9	1	Ca1	MSP	Hive Pollen	1	Ca1	Diego Farm	4_28_2020	7_21_2021	237.567	593.667	6.85988e+06	51.1127	194.542	399.491	2648.47	36236.8	25582.1	51.1219	113.541	22114.5	488.177	3128.47	37.2649	1.74768e+06	1.53619	1014.22	209.615	1040.35	180.325	815.182	2.79521e+06	518.475	64.1966	2182.62	808682	2635.82	157428	116.469	1.29329e+06	55.9354	222.662	5.13629e+06
TOF_PH_Pos-CB-1115-PollenAssay-10_01.mzML	8-1-10-1-Ca3-Cover Mustard Mix-Hive Pollen-3-Ca3-Diego Farm-4_28_2020-7_21_2021	TOF_PH_Pos-CB-1115-PollenAssay-10_01.mzML	/lab_data/pmf_lab/RStor/Projects/20211117-CBROE-CB-1115/TOF_PH_pos/PollenAssay/TOF_PH_Pos-CB-1115-PollenAssay-10_01.mzML	8	1	10	1	Ca3	MSP	Hive Pollen	3	Ca3	Diego Farm	4_28_2020	7_21_2021	831.581	754.748	6.1099e+06	39.5357	462.188	475.35	1847.02	675.758	5076.07	21.8652	28.8494	20542.7	427.474	1895.29	69.7614	2.04636e+06	1.4152	326.409	681.864	1545.53	37.1426	1083.47	2.32977e+06	534.953	67.6252	1290.17	975727	2319.74	111364	61.9542	1.87016e+06	289.749	314.076	7.06694e+06
TOF_PH_Pos-CB-1115-PollenAssay-11_01.mzML	19-1-11-1-Ca7-Cover Mustard Mix-Hive Pollen-7-Ca7-Diego Farm-4_28_2020-7_21_2021	TOF_PH_Pos-CB-1115-PollenAssay-11_01.mzML	/lab_data/pmf_lab/RStor/Projects/20211117-CBROE-CB-1115/TOF_PH_pos/PollenAssay/TOF_PH_Pos-CB-1115-PollenAssay-11_01.mzML	19	1	11	1	Ca7	MSP	Hive Pollen	7	Ca7	Diego Farm	4_28_2020	7_21_2021	599.086	817.645	5.69607e+06	2360.59	285.746	254.525	1296.91	1412.8	2292.86	46.1483	29.1399	15175.5	705.283	2613.45	64.8456	1.45891e+06	5.37086	278.614	78.0852	907	78.9928	996.622	2.05863e+06	456.916	69.1973	1883.63	664706	5815.3	78061.5	64.6223	1.46326e+06	3082.14	530.572	7.107e+06
TOF_PH_Pos-CB-1115-PollenAssay-12_01.mzML	32-1-12-1-Ca2-Cover Mustard Mix-Hive Pollen-2-Ca2-Diego Farm-4_28_2020-7_21_2021	TOF_PH_Pos-CB-1115-PollenAssay-12_01.mzML	/lab_data/pmf_lab/RStor/Projects/20211117-CBROE-CB-1115/TOF_PH_pos/PollenAssay/TOF_PH_Pos-CB-1115-PollenAssay-12_01.mzML	32	1	12	1	Ca2	MSP	Hive Pollen	2	Ca2	Diego Farm	4_28_2020	7_21_2021	220.117	547.588	8.09758e+06	32.544	324.387	166.673	1868.73	816.1	7325.31	27.9806	680.319	13506.8	313.15	2582.45	227.301	1.80825e+06	2.00482	710.125	237.979	291.848	50.4431	702.993	4.11059e+06	575.227	241.792	1512	766544	2872.04	85183.5	74.8228	1.7014e+06	205.316	358.841	8.77813e+06
TOF_PH_Pos-CB-1115-PollenAssay-13_01.mzML	25-1-13-1-Ca4-Cover Mustard Mix-Hive Pollen-4-Ca4-Diego Farm-4_28_2020-7_21_2021	TOF_PH_Pos-CB-1115-PollenAssay-13_01.mzML	/lab_data/pmf_lab/RStor/Projects/20211117-CBROE-CB-1115/TOF_PH_pos/PollenAssay/TOF_PH_Pos-CB-1115-PollenAssay-13_01.mzML	25	1	13	1	Ca4	MSP	Hive Pollen	4	Ca4	Diego Farm	4_28_2020	7_21_2021	440.444	681.042	5.46894e+06	471.922	171.385	152.459	1387.93	1134.96	307.244	45.4131	146.098	22341.3	380.163	1815.55	376.465	1.28776e+06	3.16868	911.821	175.661	343.671	54.0159	1485.23	2.10401e+06	358.922	24.5518	1549.75	509304	1899.52	114081	56.1176	880393	2824.29	296.004	6.45374e+06
TOF_PH_Pos-CB-1115-PollenAssay-14_01.mzML	27-1-14-1-Ca8-Cover Mustard Mix-Hive Pollen-8-Ca8-Diego Farm-4_28_2020-7_21_2021	TOF_PH_Pos-CB-1115-PollenAssay-14_01.mzML	/lab_data/pmf_lab/RStor/Projects/20211117-CBROE-CB-1115/TOF_PH_pos/PollenAssay/TOF_PH_Pos-CB-1115-PollenAssay-14_01.mzML	27	1	14	1	Ca8	MSP	Hive Pollen	8	Ca8	Diego Farm	4_28_2020	7_21_2021	413.342	666.945	5.14847e+06	979.088	307.678	348.892	1824.78	2682.73	752.315	23.0253	86.2751	11069.9	861.194	2507.59	62.1212	1.51477e+06	1.7165	428.197	43.917	149.276	57.0154	1362.14	2.03605e+06	297.316	169.806	2106.68	653480	4724.36	3444.94	81.8108	1.41929e+06	204.416	546.215	6.32436e+06
TOF_PH_Pos-CB-1115-PollenAssay-16_01.mzML	7-1-16-1-Sa3-Sunflower-Hive Pollen-3-Sa3-LimaGrainWoodland-7_7_2020-7_21_2021	TOF_PH_Pos-CB-1115-PollenAssay-16_01.mzML	/lab_data/pmf_lab/RStor/Projects/20211117-CBROE-CB-1115/TOF_PH_pos/PollenAssay/TOF_PH_Pos-CB-1115-PollenAssay-16_01.mzML	7	1	16	1	Sa3	Sunflower	Hive Pollen	3	Sa3	LimaGrainWoodland	7_7_2020	7_21_2021	446.135	817.034	5934.74	565.473	46.9204	632.987	694.713	122466	25678.1	33.6913	2574.83	5900.26	552.749	274.053	115.154	3.07176e+06	2.51453	519.428	2568.04	4849.12	332.788	72.976	2459.62	185.799	58.3476	543866	435766	458.383	143447	49.8573	1.60664e+06	79.04	1070.72	4.28349e+06
TOF_PH_Pos-CB-1115-PollenAssay-17_01.mzML	6-1-17-1-Ca5-Cover Mustard Mix-Hive Pollen-5-Ca5-Diego Farm-4_28_2020-7_21_2021	TOF_PH_Pos-CB-1115-PollenAssay-17_01.mzML	/lab_data/pmf_lab/RStor/Projects/20211117-CBROE-CB-1115/TOF_PH_pos/PollenAssay/TOF_PH_Pos-CB-1115-PollenAssay-17_01.mzML	6	1	17	1	Ca5	MSP	Hive Pollen	5	Ca5	Diego Farm	4_28_2020	7_21_2021	266.404	475.069	6.90818e+06	413.804	380.097	148.952	2444.13	13414.3	5772.92	41.0813	127.495	16115	251.072	2235.09	220.14	2.39809e+06	3.3512	409.287	277.257	2611.38	34.7448	633.467	3.45327e+06	651.705	108.379	1465.56	1.0474e+06	8586.68	97289.6	98.6908	2.39607e+06	114.106	418.181	1.33701e+07
TOF_PH_Pos-CB-1115-PollenAssay-18_01.mzML	15-1-18-1-Sa8-Sunflower-Hive Pollen-8-Sa8-LimaGrainWoodland-7_7_2020-7_21_2021	TOF_PH_Pos-CB-1115-PollenAssay-18_01.mzML	/lab_data/pmf_lab/RStor/Projects/20211117-CBROE-CB-1115/TOF_PH_pos/PollenAssay/TOF_PH_Pos-CB-1115-PollenAssay-18_01.mzML	15	1	18	1	Sa8	Sunflower	Hive Pollen	8	Sa8	LimaGrainWoodland	7_7_2020	7_21_2021	265.734	506.79	10998.7	39.1194	39.1111	205.785	8311.06	273.436	2163.05	14.6258	96.8375	8498.45	112.365	760.068	33.3251	3.45606e+06	6.10074	120.736	1560.18	840.314	68.8253	83.7932	47235.6	79.5854	68.9288	510654	475611	1049.51	140824	67.1892	1.92569e+06	112.294	282.811	5.47032e+06
TOF_PH_Pos-CB-1115-PollenAssay-19_01.mzML	1-1-19-1-Ca6-Cover Mustard Mix-Hive Pollen-6-Ca6-Diego Farm-4_28_2020-7_21_2021	TOF_PH_Pos-CB-1115-PollenAssay-19_01.mzML	/lab_data/pmf_lab/RStor/Projects/20211117-CBROE-CB-1115/TOF_PH_pos/PollenAssay/TOF_PH_Pos-CB-1115-PollenAssay-19_01.mzML	1	1	19	1	Ca6	MSP	Hive Pollen	6	Ca6	Diego Farm	4_28_2020	7_21_2021	381.899	467.18	6.26838e+06	38.6774	153.55	225.562	983.777	1543.71	1767.81	26.6306	199.323	13538.4	1550.23	1778.64	75.1249	1.28587e+06	63.242	583.294	109.324	1102.74	20.1558	587.432	2.60914e+06	407.294	147.318	1588.5	614892	849.381	247.762	57.8014	1.05565e+06	145.902	324.785	6.09285e+06
TOF_PH_Pos-CB-1115-PollenAssay-20_01.mzML	4-1-20-1-Aa1-Almond-Hive Pollen-1-Aa1-Golden Eagle Farm-3_23_2020-7_21_2021	TOF_PH_Pos-CB-1115-PollenAssay-20_01.mzML	/lab_data/pmf_lab/RStor/Projects/20211117-CBROE-CB-1115/TOF_PH_pos/PollenAssay/TOF_PH_Pos-CB-1115-PollenAssay-20_01.mzML	4	1	20	1	Aa1	Almond	Hive Pollen	1	Aa1	Golden Eagle Farm	3_23_2020	7_21_2021	157.354	426.714	7.40997e+06	40.6065	126.937	140.352	848.564	606.315	1175.82	25.7253	134.215	14972.1	251.444	420.014	44.5563	3.46645e+06	1.98295	100.267	168.704	2141.18	13.8875	215.65	4.00498e+06	322.746	70.9261	476.454	904357	2220.85	210266	79.8397	4.01484e+06	1016.09	1626.47	9.60211e+06
TOF_PH_Pos-CB-1115-PollenAssay-21_01.mzML	14-1-21-1-Sa1-Sunflower-Hive Pollen-1-Sa1-LimaGrainWoodland-7_7_2020-7_21_2021	TOF_PH_Pos-CB-1115-PollenAssay-21_01.mzML	/lab_data/pmf_lab/RStor/Projects/20211117-CBROE-CB-1115/TOF_PH_pos/PollenAssay/TOF_PH_Pos-CB-1115-PollenAssay-21_01.mzML	14	1	21	1	Sa1	Sunflower	Hive Pollen	1	Sa1	LimaGrainWoodland	7_7_2020	7_21_2021	334.517	639.859	14038.3	161.591	45.5213	311.153	8155.68	523.081	30.0544	16.9562	198.485	3877.99	97.1673	319.046	23.6039	3.24428e+06	13.7624	1284.58	1057.32	1062.3	5.56634	42.1024	601.124	97.086	32.8922	585242	378862	401.228	133891	43.9462	1.61174e+06	88.0518	349.494	3.61662e+06
TOF_PH_Pos-CB-1115-PollenAssay-23_01.mzML	23-1-23-1-Aa2-Almond-Hive Pollen-2-Aa2-Golden Eagle Farm-3_23_2020-7_21_2021	TOF_PH_Pos-CB-1115-PollenAssay-23_01.mzML	/lab_data/pmf_lab/RStor/Projects/20211117-CBROE-CB-1115/TOF_PH_pos/PollenAssay/TOF_PH_Pos-CB-1115-PollenAssay-23_01.mzML	23	1	23	1	Aa2	Almond	Hive Pollen	2	Aa2	Golden Eagle Farm	3_23_2020	7_21_2021	286.11	451.532	7.35217e+06	373.502	141.899	1072.29	367.288	51207	22071.4	46.8075	243.862	13809.4	138.978	762.371	80.6649	2.89328e+06	1.97997	59.4772	203.368	3158.76	156.236	299.593	3.59862e+06	1144.78	110.183	791.227	624808	1939.61	287508	68.8825	2.684e+06	245.639	1822.37	7.43996e+06
TOF_PH_Pos-CB-1115-PollenAssay-24_01.mzML	28-1-24-1-Sa4-Sunflower-Hive Pollen-4-Sa4-LimaGrainWoodland-7_7_2020-7_21_2021	TOF_PH_Pos-CB-1115-PollenAssay-24_01.mzML	/lab_data/pmf_lab/RStor/Projects/20211117-CBROE-CB-1115/TOF_PH_pos/PollenAssay/TOF_PH_Pos-CB-1115-PollenAssay-24_01.mzML	28	1	24	1	Sa4	Sunflower	Hive Pollen	4	Sa4	LimaGrainWoodland	7_7_2020	7_21_2021	309.115	657.351	12890.2	74.847	74.7072	224.376	1506.93	3295.69	4392.61	13.7303	345.177	6909.04	237.901	277.511	30.5084	3.38367e+06	1.43699	113.153	991.245	452.549	5.82608	95.2898	1807.51	88.9995	19.7039	562487	413650	393.034	227.279	33.531	1.74772e+06	139.377	445.769	4.61097e+06
TOF_PH_Pos-CB-1115-PollenAssay-25_01.mzML	5-1-25-1-Aa7-Almond-Hive Pollen-7-Aa7-Golden Eagle Farm-3_23_2020-7_21_2021	TOF_PH_Pos-CB-1115-PollenAssay-25_01.mzML	/lab_data/pmf_lab/RStor/Projects/20211117-CBROE-CB-1115/TOF_PH_pos/PollenAssay/TOF_PH_Pos-CB-1115-PollenAssay-25_01.mzML	5	1	25	1	Aa7	Almond	Hive Pollen	7	Aa7	Golden Eagle Farm	3_23_2020	7_21_2021	190.094	548.755	8.70914e+06	346.992	63.2235	3881.59	91.1577	455.154	2603.12	20.3643	221.286	14083.5	100.543	345.717	145.592	2.71497e+06	2.73617	100.056	419.819	1736.68	10.3136	302.598	2.15185e+06	294.467	93.1195	894.615	731036	548.369	160918	77.0719	3.13309e+06	149.632	1124.97	5.93366e+06
TOF_PH_Pos-CB-1115-PollenAssay-26_01.mzML	26-1-26-1-Ca9-Cover Mustard Mix-Hive Pollen-9-Ca9-Diego Farm-4_28_2020-7_21_2021	TOF_PH_Pos-CB-1115-PollenAssay-26_01.mzML	/lab_data/pmf_lab/RStor/Projects/20211117-CBROE-CB-1115/TOF_PH_pos/PollenAssay/TOF_PH_Pos-CB-1115-PollenAssay-26_01.mzML	26	1	26	1	Ca9	MSP	Hive Pollen	9	Ca9	Diego Farm	4_28_2020	7_21_2021	448.767	534.097	5.37893e+06	971.449	244.314	150.858	1812.36	1601.9	3384.99	23.9638	105.364	8774.79	377.243	2411.39	109.696	2.02321e+06	10.2781	209.357	111.37	177.395	50.8107	488.987	2.00968e+06	531.22	231.136	1140.46	869168	3181.41	117458	61.7102	1.61871e+06	193.196	455.422	1.01807e+07
TOF_PH_Pos-CB-1115-PollenAssay-27_01.mzML	10-1-27-1-Aa5-Almond-Hive Pollen-5-Aa5-Golden Eagle Farm-3_23_2020-7_21_2021	TOF_PH_Pos-CB-1115-PollenAssay-27_01.mzML	/lab_data/pmf_lab/RStor/Projects/20211117-CBROE-CB-1115/TOF_PH_pos/PollenAssay/TOF_PH_Pos-CB-1115-PollenAssay-27_01.mzML	10	1	27	1	Aa5	Almond	Hive Pollen	5	Aa5	Golden Eagle Farm	3_23_2020	7_21_2021	531.765	642.481	7.46436e+06	691.939	193.178	256.726	1071.65	794.921	887.138	33.3401	26.4611	6676.32	1237.12	461.384	24.8849	2.82569e+06	5.7599	291.186	387.128	1906.3	90.509	244.455	2.50597e+06	429.669	58.1759	1073.44	648693	2499.24	202652	78.1128	2.54315e+06	132.173	733.781	8.23379e+06
TOF_PH_Pos-CB-1115-PollenAssay-30_01.mzML	3-1-30-1-Sa9-Sunflower-Hive Pollen-9-Sa9-LimaGrainWoodland-7_7_2020-7_21_2021	TOF_PH_Pos-CB-1115-PollenAssay-30_01.mzML	/lab_data/pmf_lab/RStor/Projects/20211117-CBROE-CB-1115/TOF_PH_pos/PollenAssay/TOF_PH_Pos-CB-1115-PollenAssay-30_01.mzML	3	1	30	1	Sa9	Sunflower	Hive Pollen	9	Sa9	LimaGrainWoodland	7_7_2020	7_21_2021	416.852	850.095	3479.56	232.539	60.7773	127.141	484.201	71800	26821.2	24.4747	123.579	5461.63	242.138	265.948	26.5966	3.86418e+06	2.65416	500.707	1861.76	1690.28	10.7745	73.994	30799.8	114.784	23.1334	491017	491654	391.395	95497	102.291	1.85313e+06	133.227	508.466	4.51911e+06
TOF_PH_Pos-CB-1115-PollenAssay-31_01.mzML	18-1-31-1-Sa5-Sunflower-Hive Pollen-5-Sa5-LimaGrainWoodland-7_7_2020-7_21_2021	TOF_PH_Pos-CB-1115-PollenAssay-31_01.mzML	/lab_data/pmf_lab/RStor/Projects/20211117-CBROE-CB-1115/TOF_PH_pos/PollenAssay/TOF_PH_Pos-CB-1115-PollenAssay-31_01.mzML	18	1	31	1	Sa5	Sunflower	Hive Pollen	5	Sa5	LimaGrainWoodland	7_7_2020	7_21_2021	166.35	1795.38	4075.66	4.49579	47.4425	109.579	1701.2	688.955	5626.42	22.8633	339.103	15501.5	173.603	229.227	44.5629	3.34627e+06	1.45669	1180.52	258.877	2448.24	53.7463	76.9472	38287.8	143.59	40.3268	466540	451519	771.553	137678	51.2249	1.82533e+06	121.284	546.059	4.86063e+06
TOF_PH_Pos-CB-1115-PollenAssay-33_01.mzML	12-1-33-1-Sa7-Sunflower-Hive Pollen-7-Sa7-LimaGrainWoodland-7_7_2020-7_21_2021	TOF_PH_Pos-CB-1115-PollenAssay-33_01.mzML	/lab_data/pmf_lab/RStor/Projects/20211117-CBROE-CB-1115/TOF_PH_pos/PollenAssay/TOF_PH_Pos-CB-1115-PollenAssay-33_01.mzML	12	1	33	1	Sa7	Sunflower	Hive Pollen	7	Sa7	LimaGrainWoodland	7_7_2020	7_21_2021	220.862	548.763	1638.83	170.767	53.6173	200.581	145.925	228.177	41.7709	12.8679	218.703	5170.97	44.916	178.022	69.3453	3.47506e+06	2.84081	145.557	840.811	1656.59	5.73874	72.9779	7121.96	53.9528	44.4407	503424	429050	1012.17	129652	53.6851	1.79861e+06	89.93	242.217	5.19695e+06
TOF_PH_Pos-CB-1115-PollenAssay-34_01.mzML	9-1-34-1-Aa4-Almond-Hive Pollen-4-Aa4-Golden Eagle Farm-3_23_2020-7_21_2021	TOF_PH_Pos-CB-1115-PollenAssay-34_01.mzML	/lab_data/pmf_lab/RStor/Projects/20211117-CBROE-CB-1115/TOF_PH_pos/PollenAssay/TOF_PH_Pos-CB-1115-PollenAssay-34_01.mzML	9	1	34	1	Aa4	Almond	Hive Pollen	4	Aa4	Golden Eagle Farm	3_23_2020	7_21_2021	298.763	334.144	7.79339e+06	13.3612	151.728	118.508	539.26	381.978	601.665	32.7049	2225.8	16289.9	650.006	593.357	34.891	3.31321e+06	2.64236	249.802	90.989	1945.87	29.7929	271.174	1.00583e+06	347.567	100.717	1379.99	791364	955.135	183189	66.0764	3.41534e+06	950.825	778.776	7.80194e+06
TOF_PH_Pos-CB-1115-PollenAssay-35_01.mzML	33-1-35-1-Aa8-Almond-Hive Pollen-8-Aa8-Golden Eagle Farm-3_23_2020-7_21_2021	TOF_PH_Pos-CB-1115-PollenAssay-35_01.mzML	/lab_data/pmf_lab/RStor/Projects/20211117-CBROE-CB-1115/TOF_PH_pos/PollenAssay/TOF_PH_Pos-CB-1115-PollenAssay-35_01.mzML	33	1	35	1	Aa8	Almond	Hive Pollen	8	Aa8	Golden Eagle Farm	3_23_2020	7_21_2021	269.658	364.541	7.1461e+06	397.634	178.67	337.108	1116.9	922.506	498.298	36.1968	2514.57	8088.51	537.207	698.625	50.0855	3.31583e+06	4.69394	662.051	694.739	1399.28	36.7875	436.315	999576	480.792	116.585	848.947	669148	1358.35	262801	51.6879	2.68661e+06	162.357	1252.51	6.09962e+06
TOF_PH_Pos-CB-1115-PollenAssay-38_01.mzML	30-1-38-1-Aa3-Almond-Hive Pollen-3-Aa3-Golden Eagle Farm-3_23_2020-7_21_2021	TOF_PH_Pos-CB-1115-PollenAssay-38_01.mzML	/lab_data/pmf_lab/RStor/Projects/20211117-CBROE-CB-1115/TOF_PH_pos/PollenAssay/TOF_PH_Pos-CB-1115-PollenAssay-38_01.mzML	30	1	38	1	Aa3	Almond	Hive Pollen	3	Aa3	Golden Eagle Farm	3_23_2020	7_21_2021	261.448	445.976	8.78849e+06	41.055	122.726	207.844	393.657	1824.3	5237.8	42.1937	93.7132	9562.83	105.099	627.822	130.522	3.33634e+06	3.01643	485.963	100.909	3167.87	7.838	319.003	4.77549e+06	442.41	45.1571	870.033	882294	2061.87	124921	75.7606	3.39078e+06	271.329	497.905	8.52496e+06
TOF_PH_Pos-CB-1115-PollenAssay-39_01.mzML	20-1-39-1-Sa2-Sunflower-Hive Pollen-2-Sa2-LimaGrainWoodland-7_7_2020-7_21_2021	TOF_PH_Pos-CB-1115-PollenAssay-39_01.mzML	/lab_data/pmf_lab/RStor/Projects/20211117-CBROE-CB-1115/TOF_PH_pos/PollenAssay/TOF_PH_Pos-CB-1115-PollenAssay-39_01.mzML	20	1	39	1	Sa2	Sunflower	Hive Pollen	2	Sa2	LimaGrainWoodland	7_7_2020	7_21_2021	327.664	487.706	14930.4	158.839	47.3059	269.323	1708.92	1080.79	611.327	36.9623	203.224	5949.71	68.6978	192.761	60.2473	2.96855e+06	15.7807	209.848	6111.47	470.663	84.9871	73.6089	107.325	55.8136	44.8032	525094	338780	240.135	144070	42.0818	1.38643e+06	178.279	355.133	3.35108e+06
[truncated: 2,651 more columns]
